# Supplementary material for: Prevalence, Management, and Associated Factors of Obesity, Hypertension, and Diabetes in Tibetan Population Compared with China Overall
Source: Int J Environ Res Public Health. 2022 Jul 19;19(14):8787. doi: 10.3390/ijerph19148787 (PMC9316255; doi:10.3390/ijerph19148787)
Supplement: Supplementary file 1 [file ijerph-19-08787-s001.zip]

Archive with 1 entries (1 files):
- ijerph-1761997-supplementary.pdf
